# Supplementary material for: The prediction of market-level food choices by the neural valuation signal
Source: PLoS One. 2023 Jun 2;18(6):e0286648. doi: 10.1371/journal.pone.0286648 (PMC10237376; doi:10.1371/journal.pone.0286648)
Supplement: S1 Data — Contains following data: (1) dishes.data (weight, price, category); (2) indexes.mat (sales index and in-scanner choices index); (3) Individual_data.mat (survey, behavioral and fMRI data, including all ROIs, for each subject); (4) control regions data. (ZIP) [file pone.0286648.s002.zip]

Archive with 10 entries (10 files):
- control.mat
- __MACOSX/._control.mat
- Data_for_models_legend.docx
- __MACOSX/._Data_for_models_legend.docx
- Dishes_data.mat
- __MACOSX/._Dishes_data.mat
- Indexes1.mat
- __MACOSX/._Indexes1.mat
- Individual_data1.mat
- __MACOSX/._Individual_data1.mat
